# Supplementary material for: A Subscapularis-Sparing Modification of the Deltopectoral Approach for Facilitated Glenoid Exposure in Reverse Shoulder Arthroplasty: A Technical Note
Source: J Clin Med. 2026 Apr 14;15(8):2985. doi: 10.3390/jcm15082985 (PMC13116733; doi:10.3390/jcm15082985)
Supplement: Supplementary file 1 [file jcm-15-02985-s001.zip]

Archive with 1 entries (1 files):
- jcm-4212402-supplementary.pdf
